# Supplementary material for: Response to Commentary: The framework for systematic reviews on psychological risk factors for persistent somatic symptoms and related syndromes and disorders (PSY-PSS)
Source: Front Psychiatry. 2024 Feb 8;15:1359434. doi: 10.3389/fpsyt.2024.1359434 (PMC10881664; doi:10.3389/fpsyt.2024.1359434)
Supplement: Supplementary file 2 [file Table_2.xlsx]

## Sheet: Psy_Factors
Search terms for psychological risk factors for persistent somatic symptoms and related syndromes and disorders
Developed by Anne Toussaint, Paul Hüsing, Abigail Smakowski, Maria Kleinstäuber, Bernd Löwe & Meike Shedden-Mora
Hüsing, P., Smakowski, A., Löwe, B., Kleinstäuber, M., Toussaint, A., & Shedden-Mora, M. C. (2023). The framework for systematic reviews on psychological risk factors for persistent somatic symptoms and related syndromes and disorders (PSY-PSS). Frontiers in psychiatry, 14, 1142484. https://doi.org/10.3389/fpsyt.2023.1142484
Note: This list is part of the PSY-PSS framework for systematic reviews on psychological risk factors for persistent somatic symptoms and related syndromes and disorders (PSY-PSS). It is designed to be used in combination with search terms for persistent somatic symptoms and related syndromes and disorders.
Address for correspondence: Anne Toussaint, University Medical Center Hamburg-Eppendorf, a.toussaint@uke.de
Last update: 20.12.23
Main Category	Sub Category	Psychological variable	Search Terms
Affective	alexithymia	alexithymia	"alexithymia"
			"difficulty" AND ("feeling*" OR "emotion*")
			"emotion expression"
	emotion regulation deficits	deficits in emotion regulation	"emotion" AND ("regulation" OR "control")
		repressed psychological conflict	"psychological conflict"
		emotion supression	"supression*" AND "emotion*"
	health anxiety	health anxiety	"health anxiety"
			"hypochondri*"
			"health worr*"
			"health" AND ("concern" OR "concerns")
		illness anxiety	"illness anxiety"
			"illness worr*"
			"illness concern*"
	loneliness	loneliness	"loneliness"
			"lonely"
			"isolat*"
	positive & negative affectivity	negative affectivity	"negative affect*"
		positive affect	"positive affect*"
	affect tolerance & differentiation	affect tolerance	"affect tolerance"
		affect differentiation	"affect differentiation"
Behavioral	avoidance behavior	avoidance of physical activities	("avoidance" AND "activit*") OR ("avoiding" AND "activit*") OR ("avoid" AND "activit*")
		fear-avoidance	"fear-avoidance" OR "fear avoidance"
			"fear of movement"
			"kinesiophobi*"
		physical activity	"physical activit*"
			"exercis*"
			"physical exertion"
			"workout" OR "work-out"
			"physical effort"
			"physical performance"
		reduced activity levels	"reduced activity"
			"inactivity"
		social withdrawal	"social withdrawal"
			"lack social relationship*" OR "lacking social relationship*" OR "lacks social relationship*"
			"lack" AND "interpersonal relation*"
	body checking	bodily checking behavior	"body check*" OR "body-check*"
			"checking behavior*" OR "checking behaviour*"
		bodily self-observation	"self observation*" OR "self-observation*"
			"body observation*"
		body scanning	"body scan*" OR "body-scan*"
			"scanning behavior*" OR "scanning behaviour*"
		self-inspection of body functions	"self-inspection" OR "self inspection"
	illness behaviour	illness behaviour	"illness behaviour"
	reassurance seeking	help-seeking behavior	"help seeking" OR "help-seeking"
			"health seeking" OR "health-seeking"
			"seek medical help" OR "seeking medical help" OR "seeks medical help"
			"seeks medical attention" OR "seeking medical attention" OR "seek medical attention"
		requesting diagnostic reevaluation	"requesting diagnosis reevaluation" OR "requesting diagnoses reevaluation" OR "requesting diagnostic reevaluation"
			"medical reassessment"
		medical reassurance	"reassurance"
			"medical certainty"
		reassurance-seeking	"seek reassurance" OR "reassurance-seeking" OR "seeking reassurance"
		verification of diagnoses	"verify diagnos*" OR "verified diagnos*" OR "verifing diagnos*"
			"valid diagnos*" OR "validate diagnos*" OR "validity diagnos*"
			"confirm diagnos*"
	time, energy and expenses spent on symptoms	excessive time and energy spent on symptoms	"time symptom*"
			"time complaint*"
			"energy complaint*"
			"energy symptom*"
		health care utilization	"health-care utilization" OR "health care utilization"
			"health-care use" OR "healthcare use"
		increased medication intake	"medication"
		doctor shopping	"doctor-hopping" OR "doctor hopping"
			"repeated doctor visits"
			"repeated medical visits"
		media use	"media use"
			"news use"
			"social media"
		excessive search for information	"information" AND ("search*" OR "seek*")
		cyberchondria	"cyberchondria"
Cognitive	attentional processes	self-monitoring	"self monitor*" OR "self-monitor*"
		attention focussing	"attention"
		attentional bias	"attention* bias*"
			"cognitive bias*"
		distraction	"distraction"
			"disturbance"
			"interference"
			"interruption"
		selective attention process	"attention"
		sensory filtering	"sensory filtering"
			"stimulus filtering"
			"sensory gating"
			"sensory processing"
			"peripheral filtering"
			"central filtering"
		bodily vigilance	"body vigilance"
			"internal cues"
			"bod* sensation"
		hypervigilance	"*vigilan*"
		memory bias	"selective recall"
			"memory bias*"
		health-related locus of control	"locus of control"
	body image	self-concept of bodily weakness	"bodily weakness"
		trust in body function	"trust" AND "body"
	catastrophizing	catastrophizing of physical sensations	"catastrophi*"
		overestimation of negative consequences	"overestimat*" AND "negative consequences"
	causal attributions	psychological attribution	"attribution*"
		causal attributions	"causal" AND "attribution*"
		organic attributional style of symptoms	"attribution*" AND ("organic" OR "somatic")
		persistent beliefs about biomedical causations	("cause" OR "causation") AND ("biomedical" OR "organic")
		somatic illness beliefs	"somatic" AND "illness belief"
	expectations	expectation of side effects	("expect*" AND "side effect*") OR ("expect*" AND "side-effect*")
			"nocebo"
		optimism	"optimism"
			"positive thinking"
			"hope"
		self-efficacy	"self-efficacy"
		treatment expectation	"treatment" AND "expectation*"
		expectation	"expect*"
			"anticipat*"
		symptom expectation	"symptom*" AND "expectation"
	health worries	health worries	"health" AND ("worr*" OR "concern")
		hypochondria	"hypochondri*"
		illness worry	"illness" AND ("worr*" OR "concern*")
	illness perception	demoralization	"demoralisation" OR "demoralization"
		desperation	"desperation"
			"despair"
			"loss of hope"
			"hopeless*"
		helplessness	"helpless*"
		illness and symptom beliefs	"illness belief*"
			"symptom belief*"
		illness and symptom perception	"symptom perception"
			"illness perception"
		illness and symptom representations	"illness representation"
			"symptom representation"
	mindfulness & acceptance	mindfulness	"mindful*"
		acceptance	"accept*"
	perceptual factors	inability to tolerate symptoms	"symptom*" AND "intolera*"
	seconday gain	secondary gain	"secondary gain"
Personality & Interpersonal factors	big five personality factors	agreeableness	"agreeable*"
		conscientiousness	"conscientious*"
		extraversion	"extraver*"
			"sociabl*"
		neuroticism	"neurotic*"
		openness to experience	"openness"
	interpersonal factors	complaining	"complain*"
			"moan"
		attachment style	"attachment"
		somatizing communication behavior	"communication behavior" OR "communication behaviour"
		distrust	"doubt"
			"scepti*"
			"distrust"
		feelings of injustice	"injustice"
		interpersonal relations	"interpersonal"
			"relation*"
		low confidence in others	"confidence" NOT "confidence interval*"
		perceived stigmatization	"stigma*"
			"discriminat*"
			"reject*"
	mentalization	embodied mentalization	"mentalization"
		affective theory of mind	"theory of mind"
		reflective functioning	"reflective functioning"
	perfectionism	perfectionism	"perfectionis*"
	personality functioning	personality functioning	"personality functioning"
		psychic structure	"psychic structure"
	psychological flexibility	psychological flexibility	"psych*" AND "flex*"
	suggestibility & absorption	absorption	"absorption"
			"absorbing"
		suggestibility of symptoms	"suggestib*"
Prior experiences	adverse events	adverse previous life events	("negative" OR "advers*" OR "stressful") AND "event*"
			("early" OR "childhood") AND ("advers*" OR "negative" OR "stress*")
		disturbed early parent-child relationship	"parent-child relationship" OR "child-parent relationship"
		emotional neglect	"emotional neglect*"
		social isolation	"isolat*"
		trauma	"trauma*"
		traumatic experiences in early childhood	"trauma*" AND ("early" OR "childhood")
			"adverse" AND ("childhood" OR "early")
		sexual childhood abuse	"sexual*" AND ("child*" OR "early") AND ("abuse" OR "violence")
	illness experience	exposure to illness in others	"parent*" AND "illness"
			"family history" AND "illness"
		previous illness experience	("previous" OR "past" OR "history" OR "earlier" OR "repeat*" OR "experience") AND ("illness" OR "disease")
		role models	"role model" OR "role-model"
		sick role	"sick role"
		symptom reinforcement via relatives	"symptom*" AND "reinforc*" AND ("relative*" OR "family")
	resilience	resilience	"resilience"
	treatment experience	dissatisfaction with care	("dissatisfaction" OR "dissaprov*" OR "frustrat*" OR "unhapp*") AND ("care" OR "treatment")
		previous treatment experience	("previous" OR "early" OR "experience") AND ("treatment" OR "therapy")
Psychopathology	anxiety	anxiety	"anxiety" OR "anxious"
			"fear"
			"worr*"
			"panic"
	comorbidity	comorbidity	"comorbid*"
	depression	depression	"depress*"
	obsessive-compulsive behavior	OCD	"OCD"
			("obsessive-compulsive behavior" OR "obsessive-compulsive-behavior" OR "obsessive-compulsive behaviour" OR "obsessive-compulsive-behaviour")
			"obsessive-compulsive disorder" OR "obsessive-compulsive-disorder"
	PTSD	PTSD	"PTSD"
			"posttraumatic stress disorder" OR "post-traumatic stress disorder"
	substance abuse	substance abuse	"substance abuse"
			"drug use"
			"addict*"
	suicidality	suicidality	"suicid*"
Psychophysiological	hyperarousal	hyperarousal	"hyperarousal" OR "hyper-arousal"
	interoceptive awareness & processing	interoception	"interoception"
			"interoceptive"
		proprioception	"proprioception"
			"kinesthesia"
	sensitization	sensitization	"sensitisation" OR "sensitization"
			"sensitize" OR "sensitise"
	stress reaction	emotional arousal	"emotion arous*"
			"emotion activat*"
			"affective arousal"
		chronic stress	"stress*" AND ("chronic" OR "constant" OR "continuous" OR "persist*")
		intolerance of stress	("intolerance" AND "stress") OR "stress-intolerance"
		psychological distress	"psychological distress"
	symptom perception	symptom perception	"symptom perception"
		distorted perceptual processing	"perceptual processing"
		pain perception	"pain" AND "perception"
		reduced pain threshold	"pain" AND "threshold"
		sensitivity	"sensitiv*"
		tactile sensitivity	"tactile sensitiv*"
		autonomic sensations	"autonomic sensation*"
	somatosensory amplification	somatosensory amplification	"amplif*" AND "symptom*" AND ("perceive" OR "perception")
			"somatic amplification" OR "somatosensory amplification"
